# Supplementary material for: Dermoscopy of Subungual Squamous Cell Carcinoma: A Systematic Review
Source: Cancers (Basel). 2026 Jan 30;18(3):446. doi: 10.3390/cancers18030446 (PMC12896984; doi:10.3390/cancers18030446)
Supplement: Supplementary file 1 [file cancers-18-00446-s001.zip]

Archive with 1 entries (1 files):
- cancers-4099143-supplementary.pdf
